# Supplementary material for: Unraveling the Role of RNA-Binding Proteins, with a Focus on RPS5, in the Malignant Progression of Hepatocellular Carcinoma
Source: Int J Mol Sci. 2024 Jan 7;25(2):773. doi: 10.3390/ijms25020773 (PMC10815211; doi:10.3390/ijms25020773)
Supplement: Supplementary file 1 [file ijms-25-00773-s001.zip]

Archive with 3 entries (3 files):
- Supplementary Figure S1-S5.pdf
- Supplementary material.pdf
- Supplementary Table S1-S4.xlsx
